# Supplementary material for: Investigation of the Effects of Cadherin 23 and Oncomodulin on Early Progressive Hearing Loss Using a New Oncomodulin Mouse Model
Source: Int J Mol Sci. 2026 Apr 25;27(9):3835. doi: 10.3390/ijms27093835 (PMC13163798; doi:10.3390/ijms27093835)
Supplement: Supplementary file 1 [file ijms-27-03835-s001.zip]

Archive with 3 entries (3 files):
- ijms-4231351-supplementary.pdf
- Supplementary Movie S1.avi
- Supplementary Movie S2.avi
